# Supplementary material for: Target-Genes Reveal Species and Genotypic Specificity of Anthocyanin Pigmentation in Citrus and Related Genera
Source: Genes (Basel). 2020 Jul 16;11(7):807. doi: 10.3390/genes11070807 (PMC7397085; doi:10.3390/genes11070807)
Supplement: Supplementary file 1 [file genes-11-00807-s001.zip]

Archive with 8 entries (8 files):
- Figure S1.tif
- Figure S2A.tiff
- Figure S2B.tiff
- Figure S2C.tiff
- Figure S3.tiff
- Figure S4.tiff
- Figure S5.tiff
- Suppl. Tables.xlsx
