# Supplementary material for: Target-Genes Reveal Species and Genotypic Specificity of Anthocyanin Pigmentation in Citrus and Related Genera
Source: Genes (Basel). 2020 Jul 16;11(7):807. doi: 10.3390/genes11070807 (PMC7397085; doi:10.3390/genes11070807)
Supplement: Supplementary file 1 [file genes-11-00807-s001.zip › Suppl. Tables.xlsx]

## Sheet: Table S1
Gene	Species	Omologous	Primers nt differences		Primers amminoacid modification
			Fw	Rev	Fw	Rev
pal	Citrus medica	Cm082420	1	perfect match	/	/
	Citrus grandis	Cg6g001740	perfect match	perfect match	/	/
	Citrus reticulata	MSYJ088590	perfect match	perfect match	/	/
	Atalantia buxifolia	sb22591	1	1	/	/
	Murraya paniculata	scaffold_155	perfect match	perfect match	/	/
	Microcitrus australasica	Ma_PAL-like	1	1	/	/
	Citrus ichangensis	Ci117210	perfect match	perfect match	/	/
	Fortunella hindsii	sjg170590.1	1	perfect match	/	/
chs	Citrus medica	Cm180090	perfect match	perfect match	/	/
	Citrus grandis	Cg2g009540	perfect match	perfect match	/	/
	Citrus reticulata	MSYJ260690	perfect match	perfect match	/	/
	Atalantia buxifolia	sb38423	perfect match	perfect match	/	/
	Murraya paniculata	scaffold_58	perfect match	1	/	/
	Microcitrus australasica	Ma_CHS-like	1	1	/	X
	Citrus ichangensis	Ci190150	perfect match	perfect match	/	/
	Fortunella hindsii	sjg099340	perfect match	perfect match	/	/
chi	Citrus medica	Cm154640	perfect match	perfect match	/	/
	Citrus grandis	Cg7g005600	perfect match	perfect match	/	/
	Citrus reticulata	MSYJ042510	perfect match	perfect match	/	/
	Atalantia buxifolia	sb24016	perfect match	perfect match	/	/
	Murraya paniculata	scaffold_91	1	perfect match	/	/
	Microcitrus australasica	Ma_CHI-like	perfect match	1	/	/
	Citrus ichangensis	Ci127750	perfect match	perfect match	/	/
	Fortunella hindsii	sjg141520	perfect match	perfect match	/	/
f3h	Citrus medica	Cm015550	perfect match	perfect match	/	/
	Citrus grandis	Cg1g002060	perfect match	perfect match	/	/
	Citrus reticulata	MSYJ278290	perfect match	perfect match	/	/
	Atalantia buxifolia	sb15845	perfect match	1	/	/
	Murraya paniculata	scaffold_74	1	1	/	E
	Microcitrus australasica	Ma_F3H-like	perfect match	perfect match	/	/
	Citrus ichangensis	Ci251110	perfect match	perfect match	/	/
	Fortunella hindsii	sjg320640	perfect match	perfect match	/	/
dfr	Citrus medica	Cm150900	perfect match	perfect match	/	/
	Citrus grandis	Cg3g023030	perfect match	perfect match	/	/
	Citrus reticulata	MSYJ256330	perfect match	perfect match	/	/
	Atalantia buxifolia	sb35332	1	1	/	P
	Murraya paniculata	scaffold_1	1	perfect match	/	/
	Microcitrus australasica	Ma_DFR-like	perfect match	perfect match	/	/
	Citrus ichangensis	Ci292380	perfect match	perfect match	/	/
	Fortunella hindsii	sjg037620	perfect match	perfect match	/	/
ans	Citrus medica	Cm014540	1	perfect match	/	/
	Citrus grandis	Cg5g009430	perfect match	perfect match	/	/
	Citrus reticulata	MSYJ107120	perfect match	perfect match	/	/
	Atalantia buxifolia	sb29158	3	perfect match	G	/
	Murraya paniculata	scaffold_4	1	perfect match	/	/
	Microcitrus australasica	Ma_ANS-like	perfect match	1	/	X
	Citrus ichangensis	Ci017790	2	perfect match	/	/
	Fortunella hindsii	sjg186430	perfect match	perfect match	/	/
ufgt	Citrus medica	Cm191880	perfect match	perfect match	/	/
	Citrus grandis	Cg5g029170	perfect match	perfect match	/	/
	Citrus reticulata	MSYJ225770	perfect match	perfect match	/	/
	Atalantia buxifolia	sb36149	perfect match	perfect match	/	/
	Murraya paniculata	scaffold_124	1	1 and 3 bases shift	/	1 shift
	Microcitrus australasica	Ma_UFGT-like	perfect match	perfect match	/	/
	Citrus ichangensis	Ci029960	perfect match	perfect match	/	/
	Fortunella hindsii	sjg115040	1	perfect match	/	D
gst	Citrus medica	Cm023360	perfect match	1	V	/
	Citrus grandis	Cg6g16710	perfect match	perfect match	/	/
	Citrus reticulata	MSYJ034900	perfect match	no match	/	no match
	Atalantia buxifolia	sb20067	1	1	/	/
	Murraya paniculata	scaffold_7	2	1	V	/
	Microcitrus australasica	Ma_GST-like	perfect match	perfect match	/	/
	Citrus ichangensis	Ci053860	perfect match	1	/	/
	Fortunella hindsii	sjg214690	perfect match	1	/	/
Ruby	Citrus medica	Cm050450	perfect match	perfect match	/	/
	Citrus grandis	Cg6g018450	perfect match	perfect match	/	/
	Citrus reticulata	no hits found	-	-	-	-
	Atalantia buxifolia	sb20295	2	perfect match	/	/
	Murraya paniculata	scaffold_7	10	7	K-K-I	K-S-L-Q-Q
	Microcitrus australasica	Ma_Ruby-like	1	perfect match	/	/
	Citrus ichangensis	Ci084200	no match	no match	-	-
	Fortunella hindsii	sjg201640	perfect match	perfect match	/	/
Noemi	Citrus medica	Cm071260	2	2	D - S	R
	Citrus grandis	Cg5g035630	2	1	D - S	/
	Citrus reticulata	MSYJ218540	perfect match	1	/	/
	Atalantia buxifolia	sb18180	2	1	D - S	/
	Murraya paniculata	scaffold_5	2	3	S	L
	Microcitrus australasica	Ma_Noemi-like	3	1	X	/
	Citrus ichangensis	Ci208360	2	1	D - S	/
	Fortunella hindsii	sjg167130	perfect match	1	/	/

## Sheet: Table S2
Accessions	Anthocyanins (mg/L) measured at 520 nm of absorbance	Lycopene (mg/L) measured at 503 nm of absorbance
Murraya paniculata	0	6.99
Navel	0.4	0.34
Tarocco Lempso	18.9	0.36
Moro	114.8	0.39
Vaniglia sanguigno	0	2.71

## Sheet: Table S3
Tissue	Gene	PAL	CHS	CHI	F3H	DFR	ANS	UFGT	GST	Ruby	Noemi
leaves	PAL		0.84	0.78	0.89	0.97	0.95	0.94	0.78
	CHS	0.84		0.56	0.81	0.79	0.78	0.73	0.92
	CHI	0.78	0.56		0.55	0.69	0.63	0.63
	F3H	0.89	0.81	0.55		0.92	0.96	0.95	0.83
	DFR	0.97	0.79	0.69	0.92		0.99	0.98	0.72
	ANS	0.95	0.78	0.63	0.96	0.99		1	0.8
	UFGT	0.94	0.73	0.63	0.95	0.98	1		0.76
	GST	0.78	0.92		0.83	0.72	0.8	0.76			-0.55
	Ruby										0.68
	Noemi								-0.55	0.68
petals	PAL		0.82		0.57	0.68	0.67	0.87	0.68
	CHS	0.82			0.6	0.62	0.62	0.78	0.62
	CHI				0.81					0.7
	F3H	0.57	0.6	0.81		0.57	0.56	0.63	0.58	0.54
	DFR	0.68	0.62		0.57		1	0.91	1
	ANS	0.67	0.62		0.56	1		0.9	1
	UFGT	0.87	0.78		0.63	0.91	0.9		0.91
	GST	0.68	0.62		0.58	1	1	0.91
	Ruby			0.7	0.54
rind	PAL								0.6	0.72
	CHS			0.87	0.82		0.67
	CHI		0.87		0.87		0.74
	F3H		0.82	0.87			0.68
	DFR							0.9
	ANS		0.67	0.74	0.68
	UFGT					0.9					0.64
	GST	0.6								0.61
	Ruby	0.72							0.61
	Noemi							0.64
flesh/juice	PAL				0.79	0.77	0.79		0.72	0.81
	CHS										0.87
	CHI							0.78
	F3H	0.79				0.89	0.94	0.93	0.95	0.97
	DFR	0.77			0.89		0.96	0.89	0.95	0.81
	ANS	0.79			0.94	0.96		0.88	0.99	0.91
	UFGT			0.78	0.93	0.89	0.88		0.91	0.87
	GST	0.72			0.95	0.95	0.99	0.91		0.91
	Ruby	0.81			0.97	0.81	0.91	0.87	0.91
	Noemi		0.87
stamen	CHS				0.99
	CHI					0.98	0.99
	F3H		0.99
	DFR			0.98			1
	ANS			0.99		1
styles	PAL				0.96	0.87	0.94			0.98
	CHS			0.96
	CHI		0.96
	F3H	0.96				0.93	0.99			0.98
	DFR	0.87			0.93		0.97			0.88
	ANS	0.94			0.99	0.97				0.97
	Ruby	0.98			0.98	0.88	0.97
stigma	PAL			0.89	0.93		0.98	1	0.92	0.98
	CHI	0.89			0.99	0.99	0.96	0.92	0.99	0.95
	F3H	0.93		0.99		0.98	0.99	0.96	1	0.98
	DFR			0.99	0.98		0.94	0.89	0.99	0.93
	ANS	0.98		0.96	0.99	0.94		0.99	0.98	1
	UFGT	1		0.92	0.96	0.89	0.99		0.95	0.99
	GST	0.92		0.99	1	0.99	0.98	0.95		0.98
	Ruby	0.98		0.95	0.98	0.93	1	0.99	0.98

## Sheet: Table S4 
	Genes	Comp1	Comp2	Comp3	Comp4
weights	PAL	0.349	-0.114	-0.357	-0.124
	CHS	0.527	0.446	0.533	-0.179
	CHI	0.416	0.201
	F3H	0.389	-0.13
	DFR	0.213	-0.4	0.117	0.263
	ANS	0.213	-0.387	0.168	0.308
	UFGT	0.273	-0.383	-0.357	-0.622
	GST	0.218	-0.392	0.132	0.276
	Ruby	0.121	-0.29	0.451
	Noemi	0.242	0.39	-0.558	0.254
% variance explained	genes expression	63.11	81.28	84.29	93.32
	color intensity	40.05	56.8	77.27	78.68

## Sheet: Table S5
Tissue	PAL	CHS	CHI	F3H	DFR	ANS	UFGT	GST	Ruby	Noemi	Test
petals	0.88	0.62	0.17	0.14	not normal	not normal	0.12	not normal	0.02	0.04	t.test
	normal	normal	normal	normal	0.2	0.52	normal	0.12	normal	normal	wilcox.test
rind	0.19	not normal	nornotmal	not normal	not normal	not normal	not normal	0.002	not normal	not normal	t.test
	normal	0.83	0.63	0.07	0.004	0.004	0.1	normal	0.001998	0.002	wilcox.test
flesh/juice	0.029076	not normal	not normal	0.05	0.07	0.09	not normal	not normal	not normal	0.13	t.test
	normal	0.71	0.9	normal	normal	normal	0.166667	0.095238	0.02	normal	wilcox.test
stigma	0.07	0.12	0.12	0.08	0.18	0.003	0.06	0.09	0.000012	0.47	t.test
